# Supplementary material for: Fairy: fast approximate coverage for multi-sample metagenomic binning
Source: Microbiome. 2024 Aug 14;12:151. doi: 10.1186/s40168-024-01861-6 (PMC11323348; doi:10.1186/s40168-024-01861-6)
Supplement: Supplementary file 3 — Additional file 2: Supplementary Table 1. [file 40168_2024_1861_MOESM2_ESM.csv]

Sampling	Binner	Coverage	Technology	Dataset	90% comp. 5% contam (average)	70% comp. 5% contam (average)	50% comp. 5% contam (average)
Multi-coverage	MaxBin2*	BWA	Illumina	Human gut	4.6	9	11.2
Multi-coverage	MaxBin2*	BWA	Illumina	Marine biofilm	2.125	3.25	4.125
Multi-coverage	MaxBin2*	BWA	Illumina	Sediment	0.25	0.75	1.166666667
Multi-coverage	MaxBin2*	BWA	Illumina	Soil	0.7	2.5	4
Multi-coverage	MaxBin2*	fairy	Illumina	Human gut	4.2	8.1	11.2
Multi-coverage	MaxBin2*	fairy	Illumina	Marine biofilm	2.375	3.75	4.875
Multi-coverage	MaxBin2*	fairy	Illumina	Sediment	0.25	0.666666667	0.916666667
Multi-coverage	MaxBin2*	fairy	Illumina	Soil	0.1	1.6	2.3
Multi-coverage	MetaBAT2	BWA	Illumina	Chicken caecum	43.29166667	83.08333333	103
Multi-coverage	MetaBAT2	BWA	Illumina	Human gut	10.5	21.7	26.5
Multi-coverage	MetaBAT2	BWA	Illumina	Marine biofilm	7.125	14.625	18.875
Multi-coverage	MetaBAT2	BWA	Illumina	Sediment	1.25	4.583333333	6.666666667
Multi-coverage	MetaBAT2	BWA	Illumina	Soil	4.6	17.8	27.9
Multi-coverage	MetaBAT2	fairy	Illumina	Chicken caecum	52.33333333	88.66666667	105.125
Multi-coverage	MetaBAT2	fairy	Illumina	Human gut	10.2	20.8	26.7
Multi-coverage	MetaBAT2	fairy	Illumina	Marine biofilm	6.5	14.75	19.375
Multi-coverage	MetaBAT2	fairy	Illumina	Sediment	1.166666667	4.333333333	6.166666667
Multi-coverage	MetaBAT2	fairy	Illumina	Soil	4.2	16.9	26.4
Multi-coverage	MetaBinner	BWA	Illumina	Chicken caecum	63.29166667	92.75	101.75
Multi-coverage	MetaBinner	BWA	Illumina	Human gut	11.9	21.9	25.8
Multi-coverage	MetaBinner	BWA	Illumina	Marine biofilm	5	10.625	14
Multi-coverage	MetaBinner	BWA	Illumina	Sediment	1.583333333	5.416666667	6.916666667
Multi-coverage	MetaBinner	BWA	Illumina	Soil	2.7	12.7	21.7
Multi-coverage	MetaBinner	fairy	Illumina	Chicken caecum	64.29166667	94.33333333	103.7916667
Multi-coverage	MetaBinner	fairy	Illumina	Human gut	11.2	21.5	26.2
Multi-coverage	MetaBinner	fairy	Illumina	Marine biofilm	5.75	12.625	16.5
Multi-coverage	MetaBinner	fairy	Illumina	Sediment	1.166666667	4.416666667	6
Multi-coverage	MetaBinner	fairy	Illumina	Soil	1.5	9.5	19
Multi-coverage	SemiBin2	BWA	Illumina	Chicken caecum	65.5	91.08333333	101.75
Multi-coverage	SemiBin2	BWA	Illumina	Human gut	9.4	17.5	21.8
Multi-coverage	SemiBin2	BWA	Illumina	Marine biofilm	6.5	15.125	20.5
Multi-coverage	SemiBin2	BWA	Illumina	Sediment	0.916666667	3.916666667	5.666666667
Multi-coverage	SemiBin2	BWA	Illumina	Soil	4.2	17.7	31
Multi-coverage	SemiBin2	fairy	Illumina	Chicken caecum	64.04166667	90.83333333	102.25
Multi-coverage	SemiBin2	fairy	Illumina	Human gut	8.5	17.3	22
Multi-coverage	SemiBin2	fairy	Illumina	Marine biofilm	6.5	15.75	21.75
Multi-coverage	SemiBin2	fairy	Illumina	Sediment	0.833333333	3.583333333	5.666666667
Multi-coverage	SemiBin2	fairy	Illumina	Soil	4.1	18.7	32.1
Multi-coverage	VAMB	BWA	Illumina	Chicken caecum	59.33333333	95	106.25
Multi-coverage	VAMB	BWA	Illumina	Human gut	11	22.5	26.1
Multi-coverage	VAMB	BWA	Illumina	Marine biofilm	4	10	14
Multi-coverage	VAMB	BWA	Illumina	Sediment	1.25	4.333333333	5.666666667
Multi-coverage	VAMB	BWA	Illumina	Soil	2.1	10.2	16
Multi-coverage	VAMB	fairy	Illumina	Chicken caecum	61.875	96.5	107.5
Multi-coverage	VAMB	fairy	Illumina	Human gut	10.3	20.5	23.1
Multi-coverage	VAMB	fairy	Illumina	Marine biofilm	3.875	7.75	11.5
Multi-coverage	VAMB	fairy	Illumina	Sediment	1.083333333	3.333333333	4.75
Multi-coverage	VAMB	fairy	Illumina	Soil	1.3	5.8	10.1
